# Supplementary material for: A new method to quantify the effect of co-medication on the efficacy of abiraterone in metastatic castration-resistant prostate cancer patients
Source: Front Pharmacol. 2023 Sep 28;14:1220457. doi: 10.3389/fphar.2023.1220457 (PMC10568029; doi:10.3389/fphar.2023.1220457)
Supplement: Supplementary file 1 [file Table1.XLSX]

## Sheet: Munka1
Supplementary Table 1. The drug score (DS) of used drugs by mCRPC patients during abiraterone treatment
Drug name	metabolizing enzyme, CYP							inhibited enzyme, CYP							induced enzyme, CYP							sg	af	DS	occur-	total	ref. nr.
	1A2	2C8	2C9	2C19	2D6	3A4		1A2	2C8	2C9	2C19	2D6	3A4		1A2	2C8	2C9	2C19	2D6	3A4					rencea	DS	for sg
ABIRATERON						2		4	1	2	2	2	2
acarbose																						1	1	1	1	1	1, 2
aceclofenac																						0	0.5	0	7	0
acemetacin																						-1	0.5	-0.5	1	-0.5	3, 4
acenocumarol	2		2	2		2																0	1	8	14	112
aciclovir	2																					0	0.25	0.5	0	0
aclidinium																						0	1	0	1	0
aflibercept																						0	0.25	0	1	0	5
agomelatine	2									2												1	1	5	1	5	6
alendronic acid																						1	1	1	2	2	7
alfuzosin						2																0	1	2	6	12
allopurinol																						-1	1	-1	24	-24	8
alprazolam			2			2																-1	1	3	19	57	9, 10
amiloride																						0	1	0	15	0	11
aminocaproic acid																						0	1	0	1	0
aminophenazone	2	2	2	2	2	2					2											-1	0.5	6.5	1	6.5	36
amiodarone	2	2	2	2	2	2		4		2	1	1	4									-1	1	23	3	69	12
amitriptyline	2	2	2	2	2	2			2		2	1										-1	1	16	4	64	13
amlodipine						2			2			1										-1	1	4	56	224	10, 14
amoxicillin																						0	0.25	0	5	0	15
anagrelide	2							1														0	0.5	1.5	1	1.5
anthocyanins																						1	0.5	0.5	0	0	16
apixaban	2	2	2	2		2																0	1	10	0	0
ascorbic acid																						-1	1	-1	0	0	17
aspirin			2															-2				1	1	1	48	48	18, 19
atenolol					2																	1	1	3	0	0	20
atorvastatin		2				2			2	2	2	2										0	1	12	25	300	21, 22
azacitidine																						0	1	0	1	0
azithromycin						2							2									0	0.25	1	2	2
beclomethasone						2														-2		0	1	0	0	0	23
bencyclane																						0	1	0	0	0
benfotiamine																						1	1	1	4	4	24
benzocaine	2			2	2																	0	0.5	3	1	3
betahistine																						1	1	1	4	4	25
betaxolol	2				2																	0	1	4	3	12	26
bicalutamide										2	2	2	1									1	1	8	6	48	36
bisoprolol						2																-1	1	1	46	46	27
botulinum toxin																						0	0.5	0	1	0
brinzolamide						2																0	1	2	0	0
bromhexine																						0	0.25	0	0	0	28
budesonide						2										-2	-2	-2		-2		0	1	-6	1	-6
buserelin																						1	1	1	9	9	29
caffeine	2	2	2		2	2		2														-1	0.5	5.5	11	60.5	31
calcium																						-1	1	-1	54	-54	30
candesartan			2						1	1												0	1	4	1	4	32
cannabidiol	2	2	2	2	2	2		2	2	2	2	2	2		-2							-1	0.5	10.5	0	0	36
captopril																						1	1	1	4	4	33
carbamazepine	2	2				2		2			2				-4	-2	-2	-2		-4		-1	1	-5	9	-45	34
carbidopa																						0	1	0	0	0
carbocisteine																						0	1	0	1	0
carvedilol	2		2		2	2																0	1	8	8	64	35
cefixime																						0	0.25	0	2	0
ceftibuten																						0	0.25	0	1	0
ceftriaxone																						-1	0.25	-0.25	2	-0.5	37, 38
cefuroxime axetil																						-1	0.25	-0.25	5	-1.25	36
cetirizine																						1	0.5	0.5	0	0	39
cetylpyridinium chloride																						0	0.25	0	0	0
chlortalidone																						0	1	0	0	0	40
cholecalciferol						2			2			2										-1	1	5	53	265	41
chondroitin																						0	1	0	1	0	42
cilostazol	2			2	2	2																0	1	8	2	16	43
cinolazepam																						0	1	0	3	0
ciprofibrate																						1	1	1	1	1	44
ciprofloxacin								4					2									0	0.25	1.5	11	16.5	45
clarithromycin						2							4									-1	0.25	1.25	1	1.25	36
clavulanic acid																						0	0.25	0	5	0
clindamycin						2							2									0	0.25	1	4	4
clodronic acid																						1	1	1	39	39	46
clomipramine	2			2	2	2					4	2										0	1	14	2	28	47
clonazepam						2																0	1	2	0	0
clopamide																						-1	1	-1	8	-8	48
clopidogrel	2		2	2		2			4	2												0	1	14	11	154
codeine					2	2																1	0.5	2.5	8	20	49
coenzyme Q10																						1	1	1	1	1	142, 143
cyanocobalamin																						1	1	1	0	0	50
cyproterone acetate						2							1									1	1	4	1	4	51
dabigatran																						0	1	0	2	0
dapagliflozin	2		2		2	2		2														0	1	10	1	10	52
darifenacin					2	2						2										0	1	6	0	0
degarelix																						1	1	1	18	18	53
denosumab																						0	1	0	38	0	54
desloratadine																						0	0.5	0	1	0
dexketoprofen																						-1	0.5	-0.5	3	-1.5	36
diclofenac	2	2	2	2		2							2									-1	0.5	5.5	94	517	55
digitoxin						2																0	1	3	1	3	56
digoxin																						1	1	1	5	5	57
diltiazem		2	2	2	2	2			2				4									1	1	17	0	0	58
dimetindene																						0	0.5	0	1	0
diosmin										2			2									-1	1	3	0	0	36
domperidone	2	2			2	2																0	0.5	4	1	4
dorzolamide																						0	1	0	0	0
doxazosin			2	2	2	2																1	1	9	12	108	59
drotaverine																						0	0.5	0	2	0
duloxetine	2		2		2			2			2	2	1									0	1	13	3	39	60
dutasteride																						1	1	1	3	3	61
edoxaban																						0	1	0	1	0
eltrombopag	2	2							2													-1	0.5	2.5	1	2.5	36
enalapril																						0	1	0	16	0	62
entacapone																						0	1	0	0	0
eplerenone						2																0	1	2	0	0	63
epoetin alfa																						1	0.25	0.25	1	0.25	64
epoetin zeta																						1	0.25	0.25	2	0.5	64
escitalopram				2	2	2						1										0	1	7	0	0	60
esomeprazole				2		2					1											-1	1	4	5	20	65
estramustine						2																1	1	3	1	3	66
etacrynic acid																						1	1	1	1	1	36
etamsylate																						0	1	0	6	0
ethylmorphine																						1	0.5	0.5	6	3	67
ezetimibe									2				2									1	1	5	2	10	68
famotidine													1									0	1	1	27	27	69
favipiravir									2													0	0.5	1	0	0
felodipine						2			4	2		2										1	1	11	1	11	71
fenofibrate						2			1	2	1											1	1	7	4	28	72
fenoterol																						0	1	0	0	0
fentanyl						2																0	1	2	30	60	67
filgrastim																						0	0.25	0	2	0
finasteride						2																-1	1	1	3	3	73
flavonoids																						-1	1	-1	7	-7	74
fluconazole										4	2		2									0	0.25	2	1	2	75
fludrocortisone						2																0	1	2	0	0
fluvastatin			2		2	2			2	2	2		2									1	1	15	2	30	76
folate																						0	1	0	23	0	77
formoterol			2	2	2																	1	1	7	0	0	78, 79
fosinopril																						1	1	1	0	0	80
furosemide																						-1	1	-1	36	-36	81
gabapentin																						0	1	0	4	0	67
glibenclamide			2	2		2				2			1									1	1	10	1	10	82
gliclazide			2	2																		-1	1	3	10	30	83, 84
glimepiride			2																			1	1	3	5	15	83
gliquidone			2																			1	1	3	0	0	85
glycerol																						0	0.5	0	2	0	86
goserelin																						1	1	1	55	55	87
granisetron						2																0	0.5	1	0	0
hydrochlorothiazide																						1	1	1	28	28	88, 89
hydroxyurea												2										0	1	2	0	0	90
hydroxyzine						2						2										-1	0.5	1.5	1	1.5	36
hyoscine butylbromide																						0	0.25	0	0	0	91
ibandronic acid																						0	1	0	0	0
ibuprofen		2	2	2		2																1	0.5	4.5	7	31.5	92
imipenem/cilastatin																						1	0.25	0.25	0	0	93
indacaterol						2																0	1	2	1	2
indapamide						2																-1	1	1	30	30	94
indomethacin			2	2							2											-1	0.5	2.5	10	25	3, 4
insulin															-2							-1	1	-3	12	-36	95, 96
ipratropium bromide																						0	1	0	0	0
irbesartan		2	2						2				2									1	1	9	6	54	97
iron																						-1	1	-1	42	-42	70
isosorbide mononitrate																						0	1	0	7	0
ketoconazole						2		2	4	2	2	2	4									1	0.25	4.75	1	4.75	99
ketoprofen																						1	0.5	0.5	3	1.5	100
lacidipine						2																0	1	2	0	0
lactulose																						0	0.5	0	13	0	101
lamotrigine																						0	1	0	1	0	34
lansoprazole		2	2	2		2				2	4	1	2				-2			-2		1	1	14	2	28	102
lercanidipine						2						2	2									0	1	6	0	0	103
leuprorelin																						1	1	1	115	115	104
levodopa																						0	1	0	0	0	105
levofloxacin								2		2												0	0.25	1	5	5
levothyroxine																						-1	1	-1	5	-5	106
lidocaine	2	2	2		2	2		2				2										-1	0.25	3.25	1	3.25	36
linagliptin						2							2									1	1	5	1	5	107
lipoic acid																						1	1	1	4	4	108
liraglutide																						1	1	1	0	0	109
lisinopril																						1	1	1	6	6	110
loperamide		2			2	2							4									1	0.25	2.75	2	5.5	112
loratadine	2	2	2	2	2	2			2		1	1	1									0	0.5	8.5	1	8.5
lornoxicam			2																			-1	0.5	0.5	2	1	36
losartan			2			2		2	2		2		2									1	1	13	9	117	113
low-molecular-weight heparin																						1	1	1	32	32	111
magnesium																						-1	1	-1	13	-13	118
mannitol																						1	1	1	0	0	36
megestrol acetate						2																0	1	2	17	34
meloxicam		2	2			2																-1	0.5	2.5	1	2.5	36
meprobamate																						0	1	0	1	0
meropenem																						0	0.25	0	1	0
mesalazine																						1	1	1	4	4	114
metamizole																				-2		-1	0.5	-1.5	30	-45	36
metformin																						1	1	1	33	33	25, 82
methimazole								2		2	2	1	4									-1	1	10	0	0	170
metoclopramide	2				2	2						2										-1	0.5	3.5	20	70	116
metoprolol					2	2						2										1	1	7	21	147	20
metronidazole									2	2			2									1	0.25	1.75	2	3.5	117
mianserin	2				2	2																-1	1	5	1	5	119
midazolam						2							2									0	1	4	2	8
mirtazapine	2				2	2							2									1	1	9	0	0	120
mometasone						2			2											-2		0	0.25	0.5	1	0.5
moxifloxacin								2														-1	0.25	0.25	0	0	121
moxonidine																						0	1	0	1	0	122
nabumetone	2		2																			-1	0.5	1.5	1	1.5	123
naftidrofuryl																						1	1	1	0	0	124
naloxone				2		2							4									-1	1	7	0	0	125
naproxen	2	2	2																			0	0.5	3	3	9	123, 126
nebivolol				2	2	2																-1	1	5	25	125	127, 128
nicergoline					2																	0	1	2	1	2
nifedipine	2				2	2		2	2	2		2	2				-2			-2		0	1	12	2	24	129, 130
nilutamide				2					2	2	1											-1	1	6	0	0	36
nimesulide						2																-1	0.5	0.5	7	3.5	36
nitrofurantoin																						1	0.25	0.25	3	0.75	131
nitroglycerin																						0	1	0	11	0
norfloxacin								2					2									0	0.25	1	2	2
ofloxacin								2														0	0.25	0.5	1	0.5
omeprazole		2	2	2		2					1	1	2		-2					-2		1	1	9	1	9	132
ondansetron	2		2		2	2		2														0	1	10	6	60
opiates													2									1	0.5	1.5	1	1.5	134
orphenadrine						2		2				4	1									0	1	9	3	27
oxybutynin						2			2			2	2									0	1	8	2	16
oxycodone					2	2																1	1	5	14	70	67
pantoprazole				2		2					1											0	1	5	155	775	133
paracetamol	2				2	2							1							-2		1	0.5	3	12	36	19
paroxetine				2	2	2		2		2		4	2									0	1	16	1	16	60
pentoxifylline	2																					0	1	2	6	12	43
perindopril																						0	1	0	51	0	135
phenacetin	2		2	2	2	2																0	0.5	5	1	5
pheniramine																						0	0.25	0	0	0
phenylbutazone			2							2										-2		-1	0.5	0.5	0	0	36
phenylephrine															-2							0	0.25	-0.5	0	0
phospho soda																						1	0.25	0.25	1	0.25	136
phytomenadione																						0	1	0	0	0	178
pilocarpine																						0	1	0	1	0
pinaverium bromide						2																0	1	2	1	2
piracetam																						0	1	0	8	0
polystyrene sulfonate																						0	0.5	0	0	0
potassium chloride																						1	1	1	33	33	98
prazosin																						0	1	0	4	0	137, 138
pregabalin																						0	1	0	4	0	67
propafenone	2				2	2		2				4										1	1	13	4	52	139
propofol		2	2	2				2					1									1	0.25	2.5	1	2.5	140
pyridoxine																						1	1	1	0	0	141
quinapril																						0	1	0	3	0	144
rabeprazole				2		2		2	2	2	2	1	2		-2							0	1	13	2	26	145
ramipril																						0	1	0	22	0	146
ranitidine	2							2				2	1									0	1	7	4	28	147
remdesivir		2			2	2							1									-1	0.5	3	1	3	36
resveratrol	2							2					2		-2							0	1	4	2	8	148
rifampicin									2						-4	-4	-2	-4		-4		-1	0.25	-4.25	1	-4.25	149
rifamycin								2	2	2	2	2	2			-2	-2	-4		-4		1	0.25	0.25	0	0	36
rifaximin																						0	0.25	0	3	0	150
rilmenidine																						0	1	0	4	0	151
rivaroxaban						2																0	1	2	3	6
rivastigmine																						-1	1	-1	1	-1	152
ropinirole	2																					0	1	2	1	2	153
rosuvastatin			2			2																1	1	5	10	50	154
rutin													2							-2		0	1	0	3	0	155
salbutamol													2									0	1	2	0	0	156
salicylic acid			2																			1	0.25	0.75	0	0	157
salmeterol						2			4													0	1	6	0	0
saxagliptin						2																1	1	3	1	3	158
selegiline	2	2	2	2	2	2		2				1										0	1	15	1	15	159
senna glycosides																						1	1	1	0	0	112, 160
sertraline			2	2	2	2				2	2	1										0	1	13	0	0	60
sildenafil			2	2	2	2				1	1											-1	0.25	2.25	1	2.25	161
silymarin																						1	1	1	3	3	162
simeticone																						0	0.25	0	0	0
simvastatin		2		2	2	2			2	2												1	1	13	4	52	68
sitagliptin		2				2																0	1	4	3	12	163
sodium picosulfate																						0	0.5	0	1	0
solifenacin					2	2																0	1	4	1	4
sotalol					2																	-1	1	1	0	0	164
spironolactone									2											-4		1	1	-1	14	-14	165
sucralfate																						1	1	1	4	4	166
sulfamethoxazole			2			2				2			2									0	0.25	2	2	4
tamsulosin					2	2																0	1	4	30	120	167
telmisartan																						-1	1	-1	9	-9	168
theophylline	2	2			2	2																-1	1	7	2	14	169
tiapride																						0	1	0	2	0
timolol				2	2																	1	1	5	0	0	171
tiotropium bromide					2	2																0	1	4	2	8
tizanidine	2																					0	1	2	1	2
tocopherols						2														-2		1	1	1	0	0	177
tolperisone																						0	1	0	11	0
tramadol					2	2																0	1	4	59	236	67
trandolapril																						0	1	0	1	0
tranexamic acid																						0	0.5	0	1	0
travoprost																						0	1	0	0	0
triamterene	2																					1	1	3	1	3	36
trimetazidine																						1	1	1	13	13	172
trimethoprim	2	2	2			2			2													-1	0.25	2.25	0	0	36
triptorelin																						1	1	1	46	46	181
valproate			2	2				2	2	2	1		2									1	1	14	1	14	173
valsartan			2							2												1	1	5	14	70	174
vancomycin																						0	0.25	0	3	0	15
venlafaxine			2		2	2						1										1	1	8	2	16	60
verapamil	2	2	2	2		2			2	1		1	2									1	1	17	1	17	175
vildagliptin																						0	1	0	1	0	176
vinpocetine																						0	1	0	2	0
viscotoxins																						0	1	0	1	0
warfarin	2	2	2	2		2			2		2						-1			-1		1	1	13	5	65	179
zoledronic acid																						1	1	1	98	98	46
zolpidem	2		2	2	2	2																0	1	10	2	20
zopiclone		2	2			2																-1	1	5	2	10	180
a drugs with 0 occurrence were taken by the excluded patients
af, application factor; CYP, cytochrom 450; DS, drug score; ref. nr. for sg, reference number for steroidogenesis (see below); sg, steroidogenesis;
References
1. Geisthövel F, Frorath B, Brabant G. Endocrinology: Acarbose reduces elevated testosterone serum concentrations in hyperinsulinaemic premenopausal women: a pilot study. Human Reprod 1996;11:2377–81.
2. Sönmez AS, et al. Comparison of the effects of acarbose and metformin use on ovulation rates in clomiphene citrate-resistant polycystic ovary syndrome. Human Reprod 2005;20:175-9.
3. Wada Y, et al. Inhibitory effect of acemetacin, a prodrug of indomethacin, on prostaglandin E2 release from inflamed synovial tissue. Jpn J Pharmacol 1984;34:468-70.
4. Yamada K, Ohkura N, Satoh T. Reduction of testicular testosterone levels in rats by prostaglandin E2. Res Commun Chem Pathol Pharmacol 1985;47:153-6.
5. Georgakopoulos CD, et al. Effect of Intravitreal Injection of Aflibercept on Cardiovascular Risk Parameters in Patients with Neovascular Age-Related Macular Degeneration. Curr Rev Clin Exp Pharmacol 2021;16:289-93.
6. Elnazer HY, Baldwin DS. Treatment with citalopram, but not with agomelatine, adversely affects sperm parameters: a case report and translational review. Acta Neuropsychiatr 2014;26:125-9.
7. Mathew A, Brufsky A. Bisphosphonates in breast cancer. Int J Cancer 2015;137:753-64.
8. Ziga N, Becic F. Allopurinol effect on values of lipid profile fractions in hyperuricemic patients diagnosed with metabolic syndrome. Mater Sociomed 2013;25:167-9.
9. Kroboth PD, et al. Alprazolam increases dehydroepiandrosterone concentrations. J Clin Psychopharmacol 1999;19:114-24.
10. Liu TC, et al. Effect of acute DHEA administration on free testosterone in middle-aged and young men following high-intensity interval training. Eur J Appl Physiol 2013;113:1783-92.
11. Brown MJ, et al. Effect of amiloride, or amiloride plus hydrochlorothiazide, versus hydrochlorothiazide on glucose tolerance and blood pressure (PATHWAY-3): a parallel-group, double-blind randomised phase 4 trial. Lancet Diabetes Endocrinol 2016;4:136-47.
12. Herink M, Ito MK. Medication Induced Changes in Lipid and Lipoproteins. In: Endotext, Eds. Feingold KR, et al., MDText.com, Inc.; 2000 www.endotext.org
13. Steiger A, et al. Sleep EEG and nocturnal secretion of testosterone and cortisol in patients with major endogenous depression during acute phase and after remission. J Psychiatr Res 1991;25:169-77.
14. Ueshiba H, Tsuboi K, Miyachi Y. Effects of amlodipine on serum levels of adrenal androgens and insulin in hypertensive men with obesity. Horm Metab Res 2001;33:167-9.
15. Baumgartner S, et al. The effects of amoxicillin and vancomycin on parameters reflecting cholesterol metabolism. Chem Phys Lipids 2017;207:239-45.
16. Wu Y, et al. Flavonoid Intake and Plasma Sex Steroid Hormones, Prolactin, and Sex Hormone-Binding Globulin in Premenopausal Women. Nutrients 2019;11:2669.
17. Kothari R, Waghmare S, Choudhari AR. Role of ascorbic acid in male fertility and its relation with free testosterone. Int J Contemp Med Res 2017;4:2454-7379.
18. Conte D, et al. Aspirin inhibits androgen response to chorionic gonadotropin in humans. Am J Physiol 1999;277:E1032-7.
19. Jensen MS, et al. Maternal use of acetaminophen, ibuprofen, and acetylsalicylic acid during pregnancy and risk of cryptorchidism. Epidemiology 2010;21:779-85.
20. Rosen RC, Kostis JB, Jekelis AW. Beta-blocker effects on sexual function in normal males. Arch Sex Behav 1988;17:241-55.
21. Krysiak R, Kowalcze K, Okopień B. The impact of hypotestosteronemia on cardiometabolic effects of atorvastatin in men with hypercholesterolemia: a pilot study. Coron Artery Dis 2021;32:706-12.
22. Raittinen PVH, et al. Atorvastatin induces adrenal androgen downshift in men with prostate cancer: A post Hoc analysis of a pilot adaptive Randomised clinical trial. EBioMedicine 2021;68:103432.
23. Morrison D, et al. Testosterone levels during systemic and inhaled corticosteroid therapy. Respir Med 1994;88:659-63.
24. Al-Attas O, et al. Metabolic Benefits of Six-month Thiamine Supplementation in Patients With and Without Diabetes Mellitus Type 2. Clin Med Insights Endocrinol Diabetes 2014;7:1-6.
25. Al-Anbari HH, Al-Zubaidy AA, Khazaal FA. Effect of Betahistine and Metformin on Lipid Profile in Obese Females in Iraq: A Randomized, Placebo-Controlled Clinical Trial. Iraq J Med Sci 2016;14:320-9.
26. van Os JS, van Brummelen P, Woittiez AJ. Betaxolol in obese hypertensive patients. Long-term effects on blood pressure and serum lipids. Neth J Med 1992;40:227-31.
27. Nurmamedova GS, Gumbatov NB, Mustafaev II. Level of hormones of pituitary-gonadal axis, penile blood flow and sexual function in men with arterial hypertension during monotherapy with bisoprolol and nebivolol. Kardiologiia 2007;47:50-3.
28. Caird GR, et al. The systemic effect of bromhexine ('Bisolvon') in normal subjects. Curr Med Res Opin 1972;1:100-7.
29. Pettersson B, et al. Duration of testosterone suppression after a 9.45 mg implant of the GnRH-analogue buserelin in patients with localised carcinoma of the prostate a 12-month follow-up study. Eur Urol 2006;50:483-9.
30. Cinar V, et al. Testosterone levels in athletes at rest and exhaustion: effects of calcium supplementation. Biol Trace Elem Res 2009;129:65-9.
31. Wedick NM, et al. The effects of caffeinated and decaffeinated coffee on sex hormone-binding globulin and endogenous sex hormone levels: a randomized controlled trial. Nutr J 2012;11:86.
32. Nishida Y, et al. Effect of candesartan monotherapy on lipid metabolism in patients with hypertension: a retrospective longitudinal survey using data from electronic medical records. Cardiovasc Diabetol 2010;9:38.
33. Costa FV, et al. Use of captopril to reduce serum lipids in hypertensive patients with hyperlipidemia. Am J Hypertens 1988;1:221S-3S.
34. Vishal, Prasad M, Phatak AK. A Hospital Based Comparative Study on Effect of Lipid Profile in Patients Treated with Older and Newer Anti Epileptic Drugs. J Med Sci Clin Res 2018;6:428-36.
35. Seguchi H, et al. Effects of carvedilol on serum lipids in hypertensive and normotensive subjects. Eur J Clin Pharmacol 38:S139–42.
36. Wishart DS, et al. DrugBank 5.0: a major update to the DrugBank database for 2018. Nucleic Acids Res 2018;46:D1074-82.
37. Arvidsson A, et al. Interindividual variability in biliary excretion of ceftriaxone: effects on biliary lipid metabolism and on intestinal microflora. Eur J Clin Invest 1988;18:261-6.
38. Prieto J, Banales JM, Medina JF. Primary biliary cholangitis: pathogenic mechanisms. Curr Opin Gastroenterol 2021;37:91-8.
39. Ahmed EA, Abdel-Emam RA. The potential impact of 1st and 2nd generation antihistamines on male fertility. Comp Clin Pathol 2019;28:1465–70.
40. Geissler AH, Turnlund JR, Cohen RD. Effect of chlorthalidone on zinc levels, testosterone, and sexual function in man. Drug Nutr Interact 1986;4:275-83.
41. Pilz S, et al. Effect of vitamin D supplementation on testosterone levels in men. Horm Metab Res 2011;43:223-5.
42. Østergaard K, Hviid T, Hyllested-Winge JL. The effect of glucosamine sulphate on the blood levels of cholesterol or triglycerides--a clinical study. Ugeskr Laeger 2007;169:407-10.
43. Lee TM, et al. Differential lipogenic effects of cilostazol and pentoxifylline in patients with intermittent claudication: potential role for interleukin-6. Atherosclerosis 2001;158:471-6.
44. Aguilar-Salinas CA, et al. Ciprofibrate therapy in patients with hypertriglyceridemia and low high density lipoprotein (HDL)-cholesterol: greater reduction of non-HDL cholesterol in subjects with excess body weight (The CIPROAMLAT study). Cardiovasc Diabetol 2004;3:8.
45. Waite NM, et al. Effects of ciprofloxacin on testosterone and cortisol concentrations in healthy males. Antimicrob Agents Chemother 1989;33:1875-7.
46. Iannuzzo G, et al. Effects of Bisphosphonate Treatment on Circulating Lipid and Glucose Levels in Patients with Metabolic Bone Disorders. Calcif Tissue Int 2021;108:757-63.
47. Maier U, Koinig G. Andrological findings in young patients under long-term antidepressive therapy with clomipramine. Psychopharmacology 1994;116:357-9.
48. Román O, Pino ME, Valenzuela A. Effects of pindolol and clopamide on blood lipids in arterial hypertensive patients. Cardiology 1987;74:219-25.
49. Lehtihet M, et al. Codeine influences the serum and urinary profile of endogenous androgens but does not interact with the excretion rate of administered testosterone. Drug Test Anal 2018;10:723-30.
50. Sezgin Y, Becel S. Evaluation of Lipid Parameters in Patients Receiving Vitamin B12 Therapy. Istanbul Med J 2019;20:214-7.
51. de Voogt HJ. The position of cyproterone acetate (CPA), a steroidal anti-androgen, in the treatment of prostate cancer. Prostate Suppl 1992;4:91-5.
52. Fadini GP, et al. Effects of the SGLT2 inhibitor dapagliflozin on HDL cholesterol, particle size, and cholesterol efflux capacity in patients with type 2 diabetes: a randomized placebo-controlled trial. Cardiovasc Diabetol 2017;16:42.
53. Shore ND. Experience with degarelix in the treatment of prostate cancer. Ther Adv Urol 2013;5:11-24.
54. Orwoll E, et al. A randomized, placebo-controlled study of the effects of denosumab for the treatment of men with low bone mineral density. J Clin Endocrinol Metab 2012;97:3161-9.
55. Sten T, et al. Non-steroidal anti-inflammatory drugs interact with testosterone glucuronidation. Steroids 2009;74:971-7.
56. Kley HK, et al. No effect of digitalis on sex and adrenal hormones in healthy subjects and in patients with congestive heart failure. Klin Wochenschr 1984;62:65-73.
57. Stoffer SS, et al. Digoxin and abnormal serum hormone levels. JAMA 1973;225:1643-4.
58. Beer NA, et al. Disparate effects of insulin reduction with diltiazem on serum dehydroepiandrosterone sulfate levels in obese hypertensive men and women. J Clin Endocrinol Metab 1994;79:1077-81.
59. Pool JL. Effects of doxazosin on serum lipids: a review of the clinical data and molecular basis for altered lipid metabolism. Am Heart J 1991;121:251-60.
60. Pavlidi P, Kokras N, Dalla C. Antidepressants' effects on testosterone and estrogens: What do we know? Eur J Pharmacol 2021;899:173998.
61. Li Z, et al. Redirecting abiraterone metabolism to fine-tune prostate cancer anti-androgen therapy. Nature 2016;533:547-51.
62. Perani G, et al. Increase in plasma HDL-cholesterol in hypertensive patients treated with enalapril. Clin Ther 1987;9:635-9.
63. Bloch MJ, Basile JN. Spironolactone is more effective than eplerenone at lowering blood pressure in patients with primary aldosteronism. J Clin Hypertens 2011;13:629-31.
64. Siamopoulos KC, et al. Long-term treatment with EPO increases serum levels of high-density lipoprotein in patients with CKD. Am J Kidney Dis 2006;48:242-9.
65. Abdullah E, et al. Effect of esomeprazole on lipid profile in patients with peptic ulcer. Pharmacia 2021;68:613-7.
66. Kjaer TB, Nilsson T, Madsen PO. Effect of estramustine phosphate on plasma testosterone during treatment of carcinoma of prostate. Urology 1975;5:802-4.
67. Ray JA, et al. An exploratory study Evaluating the impact of opioid and non-opioid pain medications on serum/plasma free testosterone and free estradiol concentrations. Drug Test Anal 2017;9:1555-60.
68. Krysiak R, Zmuda W, Okopien B. The effect of ezetimibe on androgen production in hypercholesterolemic women with polycystic ovary syndrome. Cardiovasc Ther 2014;32:219-23.
69. Savarino V, et al. Famotidine has no significant effect on gonadal function in man. Gastroenterol Clin Biol 1988;12:19-22.
70. Ozdemir A, et al. The relationship between iron deficiency anemia and lipid metabolism in premenopausal women. Am J Med Sci 2007;334:331-3.
71. Kaur M, et al. Effect of felodipine on the serum lipid profile of patients with hypertension. Indian J Clin Biochem 2000;15:63-7.
72. Sulcová J, et al. Decrease in serum dehydroepiandrosterone level after fenofibrate treatment in males with hyperlipidemia. Physiol Res 2005;54:151-7.
73. Roehrborn CG, et al. Effects of finasteride on serum testosterone and body mass index in men with benign prostatic hyperplasia. Urology 2003;62:894-9.
74. Martin LJ, Touaibia M. Improvement of Testicular Steroidogenesis Using Flavonoids and Isoflavonoids for Prevention of Late-Onset Male Hypogonadism. Antioxidants 2020;9:237.
75. Hanger DP, Jevons S, Shaw JT. Fluconazole and testosterone: in vivo and in vitro studies. Antimicrob Agents Chemother 1988;32:646-8.
76. Schooling CM, et al. The effect of statins on testosterone in men and women, a systematic review and meta-analysis of randomized controlled trials. BMC Med 2013;11:57.
77. Ebisch IM, et al. Does folic acid and zinc sulphate intervention affect endocrine parameters and sperm characteristics in men? Int J Androl 2006;29:339-45.
78. Guhan AR, et al. Systemic effects of formoterol and salmeterol: a dose-response comparison in healthy subjects. Thorax 2000;55:650-6.
79. Caronia LM, et al. Abrupt decrease in serum testosterone levels after an oral glucose load in men: implications for screening for hypogonadism. Clin Endocrinol 2013;78:291-6.
80. Almenar L, et al. Effects of fosinopril on the blood pressure and lipid profile of patients undergoing heart transplantation. J Heart Lung Transplant 1997;16:454-9.
81. Campbell N, et al. Fluctuations in blood lipid levels during furosemide therapy: a randomized, double-blind, placebo-controlled crossover study. Arch Intern Med 1998;158:1461-3.
82. Al-Kuraishy HM, Al-Gareeb AI. Erectile Dysfunction and Low Sex Drive in Men with Type 2 DM: The Potential Role of Diabetic Pharmacotherapy. J Clin Diagn Res 2016;10:FC21-6.
83. Wong L, et al. Effects of sulfonylurea as initial treatment on testosterone of middle-aged men with type 2 diabetes: A 16-week, pilot study. J Diabetes Investig 2015;6:454-9.
84. Quinkler M, et al. Effect of immunosuppressive and other drugs on the cortisol-cortisone shuttle in human kidney and liver. Horm Metab Res 2007;39:555-9.
85. Nitiyanant W, et al. The efficacy and safety of gliquidone in Thai diabetics. J Med Assoc Thai 1997;80:771-7.
86. Nicolaïew N, et al. Effect of acute glycerol administration with or without a mixed meal in humans. Ann Nutr Metab 1995;39:71-84.
87. Zinner NR, et al. Similar frequency of testosterone surge after repeat injections of goserelin (Zoladex) 3.6 mg and 10.8 mg: results of a randomized open-label trial. Urology 2004;64:1177-81.
88. Khedun SM, Naicker T, Maharaj B. Zinc, hydrochlorothiazide and sexual dysfunction. Cent Afr J Med 1995;41:312-5.
89. Jacono G, et al. The effect of probenecid and hydrochlorothiazide on the clearances of free and conjugated 17-hydroxycorticosteroids, total 17-ketosteroids, dehydroepiandrosterone and androsterone. Endocrinology 1961;69:231-7.
90. Karimi M, et al. Comparative study of hypogonadism in beta-thalassemia intermedia patients with and without hydroxyurea. Hematology 2012;17:122-4.
91. Lahiry S, Chatterjee M, Chatterjee S. Impact of oral anticholinergic on insulin response to oral glucose load in patients with impaired glucose tolerance. Indian J Pharmacol 2021;53:294-7.
92. Kristensen DM, et al. Ibuprofen alters human testicular physiology to produce a state of compensated hypogonadism. Proc Natl Acad Sci U S A 2018;115:E715-24.
93. Cherif B, et al. Imipenem toxicity in male reproductive organs as a result of inflammatory microenvironment and oxidative stress in germinal cells. Toxicology 2019;416:44-53.
94. Aubert I, Djian F, Rouffy J. Beneficial effects of indapamide on lipoproteins and apoproteins in ambulatory hypertensive patients. Am J Cardiol 1990;65:77H-80H.
95. Nestler JE, et al. Suppression of serum insulin by diazoxide reduces serum testosterone levels in obese women with polycystic ovary syndrome. J Clin Endocrinol Metab 1989;68:1027-32.
96. Pasquali R, et al. Insulin regulates testosterone and sex hormone-binding globulin concentrations in adult normal weight and obese men. J Clin Endocrinol Metab 1995;80:654-8.
97. Onishi A, et al. Action of irbesartan on blood pressure and glucose/lipid metabolism, in hemodialysis patients with hypertension. Int J Gen Med 2013;6:405-11.
98. Patki PS, et al. Efficacy of potassium and magnesium in essential hypertension: a double-blind, placebo controlled, crossover study. Br Med J 1990;301:521-3.
99. Pont A, et al. Ketoconazole Blocks Testosterone Synthesis. Arch Intern Med 1982;142:2137–40.
100. Barkay J, et al. The prostaglandin inhibitor effect of antiinflammatory drugs in the therapy of male infertility. Fertil Steril 1984;42:406-11.
101. Van Berge Henegouwen GP, Van der Werf SD, Ruben AT. Effect of lactulose on biliary lipid composition. J Hepatol 1986;3:328-32.
102. Coulson M, et al. Lansoprazole increases testosterone metabolism and clearance in male Sprague-Dawley rats: implications for Leydig cell carcinogenesis. Toxicol Appl Pharmacol 2003;192:154-63.
103. Notarbartolo A, et al. Long‑term effects of lercanidipine on the lipoprotein and apolipoprotein profile of patients with mild-to-moderate essential hypertension. Curr Ther Res Clin Exp 1999;60:228-36.
104. Berges R, Bello U. Effect of a new leuprorelin formulation on testosterone levels in patients with advanced prostate cancer. Curr Med Res Opin 2006;22:649-55.
105. Okun MS, et al. Testosterone level and the effect of levodopa and agonists in early Parkinson disease: results from the INSPECT cohort. J Clin Mov Disord 2014;1:8.
106. Meikle AW. The interrelationships between thyroid dysfunction and hypogonadism in men and boys. Thyroid 2004;14:S17-25.
107. Ueda Y, et al. Effects and Safety of Linagliptin as an Add-on Therapy in Advanced-Stage Diabetic Nephropathy Patients Taking Renin-Angiotensin-Aldosterone System Blockers. Drug Target Insights 2016;10:13-8.
108. Mitkov MD, Aleksandrova IY, Orbetzova MM. Effect of transdermal testosterone or alpha-lipoic acid on erectile dysfunction and quality of life in patients with type 2 diabetes mellitus. Folia Med 2013;55:55-63.
109. Aoki K, et al. Effect of liraglutide on lipids in patients with type 2 diabetes: a pilot study. Endocr J 2020;67:957-62.
110. Koshida H, Takeda R, Miyamori I. Lisinopril decreases plasma free testosterone in male hypertensive patients and increases sex hormone binding globulin in female hypertensive patients. Hypertens Res 1998;21:279-82.
111. Wiemer J, et al. Influence of low molecular weight heparin compared to conventional heparin for anticoagulation during haemodialysis on low density lipoprotein subclasses. Nephrol Dial Transplant 2002;17:2231-8.
112. Marcus SN, Heaton KW. Intestinal transit, deoxycholic acid and the cholesterol saturation of bile--three inter-related factors. Gut 1986;27:550-8.
113. Olsen MH, et al. Effects of losartan compared with atenolol on lipids in patients with hypertension and left ventricular hypertrophy: the Losartan Intervention For Endpoint reduction in hypertension study. J Hypertens 2009;27:567-74.
114. Zelissen PM, et al. Influence of salazosulphapyridine and 5-aminosalicylic acid on seminal qualities and male sex hormones. Scand J Gastroenterol 1988;23:1100-4.
116. Tamagna EI, et al. Effect of chronic metoclopramide therapy on serum pituitary hormone concentrations. Horm Res 1979;11:161-9.
117. von Bergmann K, et al. Serum-cholesterol-lowering effect of metronidazole and possible mechanisms of action. Klin Wochenschr 1985;63:279-81.
118. Cinar V, et al. Effects of magnesium supplementation on testosterone levels of athletes and sedentary subjects at rest and after exhaustion. Biol Trace Elem Res 2011;140:18-23.
119. Przegaliński E, et al. Effect of repeated administration of antidepressant drugs on the serum and brain concentration of testosterone and its metabolites. Pol J Pharmacol Pharm 1987;39:683-9.
120. Schüle C, et al. Effects of mirtazapine on dehydroepiandrosterone-sulfate and cortisol plasma concentrations in depressed patients. J Psychiatr Res 2009;43:538-45.
121. Ukpo GE, Ebuehi OA, Kareem AA. Evaluation of Moxifloxacin-induced Biochemical Changes in Mice. Indian J Pharm Sci 2012;74:454-7.
122. Shorakae S, et al. Effect of Central Sympathoinhibition With Moxonidine on Sympathetic Nervous Activity in Polycystic Ovary Syndrome-A Randomized Controlled Trial. Front Physiol 2018;9:1486.
123. Huang YH, et al. Comparison of scaled-average, population, and individual bioequivalence on 2 tablets of pitavastatin calcium: a 3-period, reference-replicated, crossover study in healthy Chinese volunteers. Clin Ther 2014;36:1205-16.e6.
124. Jackson JM, et al. Naftidrofuryl and the nitrogen, carbohydrate, and lipid responses to moderate surgery. Br Med J 1984;289:581-4.
125. Fraioli F, et al. Naloxone increases bioactive LH in man: evidence for selective release of early LH pool. J Endocrinol Invest 1985:8(6):513-7.
126. Gottlieb C, et al. The effects of oral administration of prostaglandin E2 on the human ejaculate. Fertil Steril 1988;50:789-94.
127. Rakhmatullaeva MD. Effect of nebivolol on the state of pituitary-gonadal system and lipid peroxidation in young and middle aged men with hypertension. Kardiologiia 2003;43:53-5.
128. Rakhmatullaeva MD, Ibabekova SR. The influence of nebivolol on central hemodynamic, platelet aggregation and hypophis-honad system in men arterial hypertension. Am J Hypertens 2003;16:127A–8A.
129. Maccario M, et al. Effects of 3-month nifedipine treatment on endocrine-metabolic parameters in patients with abdominal obesity and mild hypertension. J Endocrinol Invest 1998;21:56-63.
130. Sasaki J, Arakawa K. Effects of short- and long-term administration of nifedipine on serum lipoprotein metabolism in patients with mild hypertension. Cardiovasc Drugs Ther 1990;4:1033-5.
131. Abd-Rabou AA, Ahmed HH, Eskander EF. Drug-Hormone Interference Affects Pituitary-Thyroid-Adrenal Axis in Urinary Tract Infection. Int J Pharm Clin Res 2017;8:1557-63.
132. Thanoon IA. Effect of omeprazole on reproductive hormonal levels and sexual function in male patients with peptic ulcer disease. Al-Qadisiyah Med J 2011;7:190-8.
133. Dammann HG, et al. Effects of pantoprazole on endocrine function in healthy male volunteers. Aliment Pharmacol Ther 1994;8:549-54.
134. Hejazian SH, Dashti MH, Rafati A. The effect of opium on serum LH, FSH and testosterone concentration in addicted men. Iran J Reprod Med 2007;5:35-8.
135. Middeke M, Krone W. Effects of perindopril on serum lipids in hypertensive patients with hyperlipidemia. J Cardiovasc Pharmacol 1994;23:629-31.
136. Lee SH, et al. Bowel preparation for colonoscopy may decrease the levels of testosterone in Korean men. Sci Rep 2019;9:7080.
137. Wiecek A, Kokot F, Zukowska-Szczechowska E. The effect of long-term prazosin treatment on plasma follitropin (FSH), lutropin (LH), prolactin, estradiol and testosterone concentration in male patients with essential hypertension. Pol Arch Med Wewn 1993;89:125-35.
138. Kokubu T, et al. Effect of prazosin on serum lipids. J Cardiovasc Pharmacol 1982;4:S228-32.
139. Product monograph including patient medication information. Rythmol, propafenone hydrochloride. 2021
140. Hassani V, et al. The Effect of Propofol Infusion on Lipid Profile of Patients Compared to Isoflurane Administration During Surgeries. Razi J Med Sci 2008;14:53-61.
141. Brattström L, et al. Pyridoxine reduces cholesterol and low-density lipoprotein and increases antithrombin III activity in 80-year-old men with low plasma pyridoxal 5-phosphate. Scand J Clin Lab Invest 1990;50:873-7.
142. Jorat MV, et al. The effects of coenzyme Q10 supplementation on lipid profiles among patients with coronary artery disease: a systematic review and meta-analysis of randomized controlled trials. Lipids Health Dis 2018;17:230.
143. Izadi A, et al. Hormonal and Metabolic Effects of Coenzyme Q10 and/or Vitamin E in Patients With Polycystic Ovary Syndrome. J Clin Endocrinol Metab 2019;104:319-27.
144. Koskinen P, Manninen V, Eisalo A. Quinapril and blood lipids. Br J Clin Pharmacol 1988;26:478-80.
145. Dammann HG, Burkhardt F, Wolf N. The effects of oral rabeprazole on endocrine and gastric secretory function in healthy volunteers. Aliment Pharmacol Ther 1999;13:1195-203.
146. Grönroos PE, et al. Effects of ramipril on the hormone concentrations in serum of hypertensive patients. Eur J Clin Chem Clin Biochem 1997;35:411-4.
147. Savarino V, et al. Ranitidine and testosterone secretion in man. Br J Clin Pharmacol 1983;15:578-9.
148. Kjaer TN, et al. Resveratrol reduces the levels of circulating androgen precursors but has no effect on, testosterone, dihydrotestosterone, PSA levels or prostate volume. A 4-month randomised trial in middle-aged men. Prostate 2015;75:1255-63.
149. Brodie MJ, et al. Does rifampicin increase serum levels of testosterone and oestradiol by inducing sex hormone binding globulin capacity? Br J Clin Pharmacol 1981;12:431-3.
150. Ballester MP, et al. Metabolic syndrome is associated with poor response to rifaximin in minimal hepatic encephalopathy. Sci Rep 2022;12:2463.
151. Scemama M, et al. Effects of rilmenidine (hyperium) on lipid balance in hyperlipidemic hypertensive patients. Randomized, controlled, double-blind 8-week study vs. captopril in parallel groups. Ann Cardiol Angeiol 1996;45:595-601.
152. Furiya Y, et al. Rivastigmine Improves Appetite by Increasing the Plasma Acyl/Des-Acyl Ghrelin Ratio and Cortisol in Alzheimer Disease. Dement Geriatr Cogn Dis Extra 2018;8:77-84.
153. Rektorova I, et al. Effects of ropinirole on nonmotor symptoms of Parkinson disease: a prospective multicenter study. Clin Neuropharmacol 2008;31:261-6.
154. Hsieh CJ, Huang B. Rosuvastatin decreases testosterone levels but not sexual function in men with type 2 diabetes. Diabetes Res Clin Pract 2016;120:81-8.
155. Rodrigues HG, et al. Nutritional supplementation with natural antioxidants: effect of rutin on HDL-cholesterol concentration. Rev Nutr 2003;16:315-20.
156. Collomp K, et al. Effects of short-term oral salbutamol administration on exercise endurance and metabolism. J Appl Physiol 2000;89:430-6.
157. González F, et al. Salicylate administration suppresses the inflammatory response to nutrients and improves ovarian function in polycystic ovary syndrome. Am J Physiol Endocrinol Metab 2020;319:E744-52.
158. Kajikawa M, et al. Effect of Saxagliptin on Endothelial Function in Patients with Type 2 Diabetes: A Prospective Multicenter Study. Sci Rep 2019;9:10206.
159. Huang X, et al. Serum cholesterol and the progression of Parkinson's disease: results from DATATOP. PLoS One 2011;6:e22854.
160. Capurso A, et al. Increased bile acid excretion and reduction of serum cholesterol after crenotherapy with salt-rich mineral water. Aging 1999;11:273-6.
161. Spitzer M, et al. Sildenafil increases serum testosterone levels by a direct action on the testes. Andrology 2013;1:913-8.
162. Huseini HF, et al. The efficacy of Silybum marianum (L.) Gaertn. (silymarin) in the treatment of type II diabetes: a randomized, double-blind, placebo-controlled, clinical trial. Phytother Res 2006;20:1036-9.
163. Palma JP, et al. Comparative treatment between sitagliptin vs. metformin, alone or in combination, in patients with polycystic ovary syndrome. A clinical entity at high risk for developing diabetes mellitus and gestational diabetes: A pilot study. Rev Med Hosp Gen Mex 2018;81:15-26.
164. Lehtonen A, Viikari J. Long-term effect of sotalol on plasma lipids. Clin Sci 57:405s-7s.
165. Angus L, et al. Cyproterone acetate or spironolactone in lowering testosterone concentrations for transgender individuals receiving oestradiol therapy. Endocr Connect 2019;8:935-40.
166. Schwenk MH, et al. The effect of sucralfate on serum lipids and lipoproteins in normal volunteers. J Clin Pharmacol 1994;34:787-92.
167. Traish AM, et al. Finasteride, not tamsulosin, increases severity of erectile dysfunction and decreases testosterone levels in men with benign prostatic hyperplasia. Horm Mol Biol Clin Investig 2015;23:85-96.
168. Krysiak R, et al. The Impact of Telmisartan on Cardiometabolic Risk Factors in Hypertensive Male Siblings of Women With Polycystic Ovary Syndrome. J Clin Pharmacol 2021;61:1165-73.
169. Uzuner N, et al. Lipoprotein profile in long term theophylline administration in children with asthma. Allergol Immunopathol 2002:30:79-84.
170. Skjöldebrand Sparre L, Kollind M, Carlström K. Ovarian ultrasound and ovarian and adrenal hormones before and after treatment for hyperthyroidism. Gynecol Obstet Invest 2002;54:50-5.
171. Coleman AL, et al. Topical timolol decreases plasma high-density lipoprotein cholesterol level. Arch Ophthalmol 1990;108:1260-3.
172. Lin Y, et al. Effect of Trimetazidine on Diabetic Patients with Coronary Heart Diseases: A Meta-Analysis of Randomized, Controlled Trials. Chin Med Sci J 2020;35:226-38.
173. Nag D, Garg RK, Banerjee A. Sodium valproate monotherapy and sex hormones in men. Neurol India 1997;45:240-3.
174. Fogari R, et al. Effect of antihypertensive treatment with valsartan or atenolol on sexual activity and plasma testosterone in hypertensive men. Eur J Clin Pharmacol 2002;58:177-80.
175. Rimple JK, Bharati M, Sneha RA. Calcium channel blockers: Effect on the serum testosterone levels. Asian Journal of Pharmaceutical Research 2014;4:7-11.
176. El-Halwagy AS, et al. Clinical and biochemical changes in polycystic ovarian syndrome patients in response to 3 different oral hypoglycemic drugs: a double blind randomized controlled study. Open Journal of Obstetrics and Gynecology 2016;7:117-28.
177. Hartman TJ, et al. Effects of long‐term α‐tocopherol supplementation on serum hormones in older men. The Prostate 2001;46:33-8.
178. Kolahi S, et al. Effects of phylloquinone supplementation on lipid profile in women with rheumatoid arthritis: a double blind placebo controlled study. Nutr Res Pract 2015;9:186-91.
179. Makki NF. Effect of Warfarin on cholesterol, LDL, HDL and TG levels in coronary artery patients. J Pharm Sci Res 2018;10:257-9.
180. Klimm HD, Dreyfus JF, Delmotte M. Zopiclone Versus Nitrazepam: A Double-Blind Comparative Study of Efficacy and Tolerance in Elderly Patients with Chronic Insomnia. Sleep 1987;10:73–8.
181. Breul J, et al. Efficacy of Testosterone Suppression with Sustained-Release Triptorelin in Advanced Prostate Cancer. Adv Ther 2017;34:513-23.
